# Supplementary material for: Coding and noncoding landscape of extracellular RNA released by human glioma stem cells
Source: Nat Commun. 2017 Oct 26;8:1145. doi: 10.1038/s41467-017-01196-x (PMC5658400; doi:10.1038/s41467-017-01196-x)
Supplement: Supplementary file 4 — Supplementary Data 1 [file 41467_2017_1196_MOESM4_ESM.xlsx]

## Sheet: Sheet1
Supplementary Data 1. Characteristics of the common, most abundant GSC mRNA species.
mRNA ID	Gene name	Bioterms	mRNA full length (nt)	Top abundant
				Cell	MV	Exosome	RNP
NM_001101	ACTB		1917	+	+	+	-
NM_006886	ATP5E		3665	+	+	+	-
NM_004048	B2M		1715	+	-	-	-
NM_001743	CALM2		1302	+	+	-	-
NM_004343	CALR		1903	+	-	-	-
NM_001861	COX4I1	Mitochondrion	708	+	-	-	-
NM_001862	COX5B	Mitochondrion	712	+	+	-	-
NM_001866	COX7B	Mitochondrion	2471	+	-	-	-
NM_001867	COX7C	Mitochondrion	666	+	+	-	-
NM_001079862	DBI		637	+	+	+	-
NM_001961	EEF2		3164	+	+	+	-
NM_001428	ENO1		1783	+	+	-	-
NM_001997	FAU	Ribosomal protein	847	+	+	-	-
NM_002046	GAPDH		1875	+	+	-	-
NM_001077489	GNAS		1866	-	+	-	-
NM_006098	GNB2L1		1403	+	+	+	-
NM_201591	GPM6A		2821	-	-	+	+
NM_005319	HIST1H1C	Nucleosome	642	+	+	-	-
NM_005321	HIST1H1E	Nucleosome	754	-	-	+	-
NM_003513	HIST1H2AB	Nucleosome	393	+	-	-	-
NM_003512	HIST1H2AC	Nucleosome	1654	+	+	-	-
NM_021052	HIST1H2AE	Nucleosome	509	+	+	-	-
NM_021064	HIST1H2AG	Nucleosome	2250	+	+	+	-
NM_080596	HIST1H2AH	Nucleosome	387	+	+	+	-
NM_003514	HIST1H2AM	Nucleosome	393	+	+	+	-
NM_003526	HIST1H2BC	Nucleosome	571	+	+	+	+
NM_021063	HIST1H2BD	Nucleosome	496	+	+	+	-
NM_003522	HIST1H2BF	Nucleosome	1196	+	+	-	-
NM_003524	HIST1H2BH	Nucleosome	2060	-	-	-	+
NM_003525	HIST1H2BI	Nucleosome	381	-	-	-	+
NM_021058	HIST1H2BJ	Nucleosome	381	+	+	+	-
NM_003537	HIST1H3B	Nucleosome	411	+	+	-	-
NM_003544	HIST1H4B	Nucleosome	438	-	+	-	-
NM_003542	HIST1H4C	Nucleosome	435	+	+	+	-
NM_003539	HIST1H4D	Nucleosome	312	+	-	+	-
NM_003543	HIST1H4H	Nucleosome	397	+	+	+	-
NM_003546	HIST1H4L	Nucleosome	312	+	+	+	-
NM_175065	HIST2H2AB	Nucleosome	393	+	+	-	-
NM_003517	HIST2H2AC	Nucleosome	390	+	+	-	+
NM_001271971	HSP90AB1	Mitochondrion	2572	+	-	-	-
NM_006597	HSPA8		2463	+	+	-	-
NM_002300	LDHB	Mitochondrion	1303	+	+	-	-
NM_005960	MUC3A		11226	-	-	-	+
NM_079423	MYL6		655	+	+	-	-
NM_001113202	NACA		2690	+	+	+	-
NM_005381	NCL		4034	-	+	+	-
NM_001258338	NDUFA12		487	+	-	-	-
NM_015965	NDUFA13	Mitochondrion	991	+	-	-	-
NM_001184979	NDUFS5	Mitochondrion	544	+	+	+	-
NM_001301020	OAZ1		969	-	-	+	-
NM_001278241	PELP1		3524	-	-	-	+
NM_014660	PHF14		4276	-	-	-	+
NM_002823	PTMA		1221	+	+	-	-
NM_001199802	RPL11	Ribosomal protein	634	+	+	+	-
NM_000976	RPL12	Ribosomal protein	633	-	+	-	-
NM_000981	RPL19	Ribosomal protein	732	+	+	+	-
NM_000978	RPL23	Ribosomal protein	2821	+	+	+	-
NM_000987	RPL26	Ribosomal protein	524	+	+	+	-
NM_000988	RPL27	Ribosomal protein	490	+	+	-	-
NM_001033853	RPL3	Ribosomal protein	1442	-	+	+	-
NM_000989	RPL30	Ribosomal protein	543	+	+	-	-
NM_000993	RPL31	Ribosomal protein	825	+	+	+	-
NM_007209	RPL35	Ribosomal protein	455	+	+	+	-
NM_000996	RPL35A	Ribosomal protein	549	+	+	+	-
NM_033643	RPL36	Ribosomal protein	707	+	+	+	-
NM_000998	RPL37A	Ribosomal protein	3647	+	+	+	+
NM_000999	RPL38	Ribosomal protein	1170	+	+	+	-
NM_000968	RPL4	Ribosomal protein	2769	-	+	-	-
NM_000969	RPL5	Ribosomal protein	1043	+	+	+	-
NM_000972	RPL7A	Ribosomal protein	891	+	+	-	-
NM_000973	RPL8	Ribosomal protein	1041	-	+	-	-
NM_001003	RPLP1	Ribosomal protein	1197	-	+	+	-
NM_001004	RPLP2	Ribosomal protein	781	+	+	+	-
NM_001015	RPS11	Ribosomal protein	614	+	+	+	-
NM_005617	RPS14	Ribosomal protein	784	-	+	-	-
NM_001019	RPS15A	Ribosomal protein	2203	+	+	+	-
NM_001022	RPS19	Ribosomal protein	2359	+	+	-	-
NM_001023	RPS20	Ribosomal protein	626	-	+	-	-
NM_001024	RPS21	Ribosomal protein	344	-	+	-	-
NM_001026	RPS24	Ribosomal protein	510	+	+	-	-
NM_001256802	RPS3	Ribosomal protein	1306	-	+	-	-
NM_001007	RPS4X	Ribosomal protein	1526	+	+	-	-
NM_001009	RPS5	Ribosomal protein	740	+	+	-	-
NM_001010	RPS6	Ribosomal protein	1387	+	+	+	-
NM_001012	RPS8	Ribosomal protein	881	+	+	+	-
NM_005066	SFPQ		3747	+	-	-	-
NM_001267863	SLIRP	Mitochondrion	394	+	-	-	-
NM_198216	SNRPB		1008	+	-	-	-
NM_000454	SOD1	Mitochondrion	966	+	-	-	-
NM_003107	SOX4	Mitochondrion	5852	-	-	-	+
NM_021103	TMSB10		496	+	+	+	-
NM_001001790	TOMM5	Mitochondrion	751	-	+	+	-
NM_021009	UBC		2688	-	+	-	-
NM_001297566	UQCRH	Mitochondrion	596	-	-	+	-
NM_003380	VIM		2128	-	-	+	-
NM_139121	YY1AP1		2743	-	-	+	+
A plus (+) marks transcripts that belong to 100 most abundant mRNA species in at least 3 out of 4 GSC cultures and/or the corresponding exRNA fractions.
