# Supplementary material for: Coding and noncoding landscape of extracellular RNA released by human glioma stem cells
Source: Nat Commun. 2017 Oct 26;8:1145. doi: 10.1038/s41467-017-01196-x (PMC5658400; doi:10.1038/s41467-017-01196-x)
Supplement: Supplementary file 5 — Supplementary Data 2 [file 41467_2017_1196_MOESM5_ESM.xlsx]

## Sheet: Sheet1
Supplementary Data 2. RNA species enriched in extracellular fractions. RNA species with mean of log10-transformed fold change more than 1.0, and p value (t test) less than 0.05 are listed.
MV (n=13)	Exosome (n=79)	RNP (n=39)
hsa-miR-29a-3p	hsa-miR-130b-3p	RF00019_Y_RNA_AC105267.3_88773-88880
RF00019_Y_RNA_AC105267.3_88773-88880	hsa-miR-199a-3p	RF00019_Y_RNA_AADD01155823.1_466-359
RF00019_Y_RNA_AADD01155823.1_466-359	hsa-let-7c	RF00019_Y_RNA_AADD01124712.1_5098-4981
RF00019_Y_RNA_AADD01124712.1_5098-4981	hsa-miR-199b-3p	RF00019_Y_RNA_U40369.1_2481-2582
hsa-miR-199a-3p	hsa-miR-22-3p	RF00019_Y_RNA_AADB02001000.1_90317-90450
hsa-miR-23a-3p	hsa-let-7b-5p	tRNA-Undetermined
hsa-miR-186-5p	hsa-miR-30a-3p	RNY5
RF00019_Y_RNA_U40369.1_2481-2582	hsa-miR-320d	GluTTC
hsa-miR-27a-3p	hsa-miR-25-3p	GluCTC
RF00019_Y_RNA_AADB02001000.1_90317-90450	hsa-miR-92a-3p	hsa-miR-23a-3p
hsa-miR-450a-5p	hsa-miR-484	RF00019_Y_RNA_AC104411.5_37779-37687
hsa-miR-455-5p	hsa-miR-2110	RF00019_Y_RNA_AADB02016010.1_2243384-2243289
hsa-miR-130b-3p	hsa-miR-146a-5p	RF00019_Y_RNA_AADD01101414.1_3467-3372
	hsa-miR-423-5p	RNY4
	hsa-miR-503-5p	GlyCCC
	hsa-let-7g-5p	RF00019_Y_RNA_AADD01126763.1_10393-10477
	hsa-miR-181d	GlyGCC
	hsa-miR-181b-5p	RNY1
	hsa-miR-589-5p	RF00019_Y_RNA_ABKV01071829.1_46-158
	hsa-miR-10b-3p	ProCGG
	hsa-miR-28-3p	ProAGG
	hsa-miR-99b-3p	RF00019_Y_RNA_AADC01118025.1_750825-750721
	hsa-miR-196a-5p	ProTGG
	hsa-miR-181a-5p	RF00019_Y_RNA_AEKP01026987.1_45778-45668
	hsa-miR-27a-3p	RF00019_Y_RNA_DAAB013465138.1_129-25
	hsa-miR-425-3p	ValCAC
	hsa-miR-1271-5p	PheGAA
	hsa-miR-574-5p	hsa-miR-2110
	hsa-miR-149-5p	RF00019_Y_RNA_ADDF012562613.1_717-630
	hsa-miR-543	hsa-miR-361-5p
	hsa-miR-320c	hsa-miR-574-5p
	hsa-miR-27b-3p	RF00004_U2_ADDF014392390.1_314-435
	hsa-let-7i-5p	ValAAC
	hsa-miR-3605-5p	RF00019_Y_RNA_AADD01157214.1_1862-1978
	hsa-miR-345-5p	hsa-miR-25-3p
	hsa-miR-186-5p	RF00019_Y_RNA_AEKP01210478.1_189-96
	hsa-miR-151a-3p	hsa-miR-574-3p
	hsa-miR-23a-3p	hsa-miR-10b-3p
	hsa-miR-584-5p	RF00019_Y_RNA_AC097525.3_20919-21030
	hsa-miR-183-5p
	hsa-miR-323a-3p
	hsa-miR-625-3p
	hsa-miR-30a-5p
	hsa-miR-320b
	hsa-miR-30d-5p
	hsa-miR-193a-5p
	hsa-miR-629-5p
	hsa-miR-501-3p
	hsa-miR-532-5p
	RF00019_Y_RNA_AC105267.3_88773-88880
	hsa-miR-128
	hsa-miR-450b-5p
	hsa-miR-146b-5p
	hsa-miR-378a-3p
	hsa-miR-320a
	hsa-miR-421
	hsa-miR-221-3p
	hsa-miR-93-5p
	hsa-miR-92b-3p
	hsa-miR-219-1-3p
	hsa-miR-378c
	RF00019_Y_RNA_AADD01155823.1_466-359
	RF00019_Y_RNA_AADD01124712.1_5098-4981
	hsa-miR-3615
	hsa-miR-24-3p
	hsa-miR-140-5p
	hsa-miR-130a-3p
	hsa-miR-500a-3p
	hsa-miR-1262
	hsa-miR-140-3p
	hsa-miR-191-5p
	hsa-miR-98-5p
	hsa-miR-3177-3p
	hsa-miR-1287
	RF00019_Y_RNA_U40369.1_2481-2582
	RF00019_Y_RNA_AADB02001000.1_90317-90450
	hsa-miR-1304-3p
	hsa-miR-22-5p
	hsa-miR-152
