# Supplementary material for: Coding and noncoding landscape of extracellular RNA released by human glioma stem cells
Source: Nat Commun. 2017 Oct 26;8:1145. doi: 10.1038/s41467-017-01196-x (PMC5658400; doi:10.1038/s41467-017-01196-x)
Supplement: Supplementary file 6 — Supplementary Data 3 [file 41467_2017_1196_MOESM6_ESM.zip]

Archive with 1 entries (1 files):
- Supplementary Data 3. Coding-free tool to calculate Chi2.xlsm
