# Supplementary material for: Coding and noncoding landscape of extracellular RNA released by human glioma stem cells
Source: Nat Commun. 2017 Oct 26;8:1145. doi: 10.1038/s41467-017-01196-x (PMC5658400; doi:10.1038/s41467-017-01196-x)
Supplement: Supplementary file 6 — Supplementary Data 3 [file 41467_2017_1196_MOESM6_ESM.zip › Supplementary Data 3. Coding-free tool to calculate Chi2.xlsm]

## Sheet: Input
Sample names:	20_3_1.5M_cells_20140423	GBM4_1.5M_cells_20140702	GBM8_1.5M_cells_20140522	MGG75_1.5M_cells_20140718
Abundance:	47.8824	226.871	64.922	159.361
	63.2882	215.255	68.4013	195.774
	28.612	139.739	37.3968	94.2147
	19.0591	171.498	52.9306	95.4123
	9.20983	72.3832	12.7958	53.6344
	7.34045	33.2289	21.539	41.1583
	11.2242	49.6285	41.1505	49.6423
	7.94789	60.7312	14.1386	33.7548
	7.47327	28.4405	27.6737	32.7159
	3.05465	15.4677	6.91402	19.4361
	3.14262	3.8689	6.19801	5.1369
	5.7801	16.4386	5.39258	5.98795
	2.50562	3.76691	5.0265	4.45656
	2.13533	13.3262	1.83141	19.2004
	9.7612	21.9875	10.9228	23.2934
	3.76433	13.6583	15.1505	25.7987
	2.20229	9.13628	5.9809	11.0455
	2.12038	16.6001	2.61196	11.2724
	1.62603	2.32799	3.01637	2.5173
	3.43997	10.6322	3.43672	9.7796
	1.92179	7.84819	6.70581	8.7875
	4.06098	21.0432	1.87636	20.044
	1.79686	6.96972	4.73475	6.54178
	0.75541	3.04561	2.05423	3.81392
	1.02836	3.87207	5.31846	4.07082
	0.749726	4.23719	1.16186	4.14945
	0.761837	6.49027	1.95321	9.21104
	0.829822	2.95449	3.92683	3.28271
	0.692513	7.07502	3.14671	3.51678
	0.993067	4.7556	1.44016	4.74797
	0.424719	4.01231	4.41923	4.52384
	1.53711	6.5356	1.62518	5.48031
	1.4101	6.92357	0.686902	3.41348
	2.52476	11.0632	1.20888	6.59479
	0.536752	2.3263	3.04721	4.01729
	0.405278	1.85839	1.37077	3.20941
	0.89367	3.58522	2.42557	3.85346
	0.680873	2.67857	1.45807	2.50202
	0.402013	1.46638	2.22722	1.59693
	0.150698	1.2133	0.294956	0.921668
	0.790001	5.9196	0.372698	1.83701
	0.446323	2.92401	0.74613	2.63082
	0.350422	1.83116	0.536895	1.92606
	0.404877	1.1414	0.265226	0.876379
	0.149401	1.09034	1.07076	0.958666
	0.0298336	0.175605	0.0487205	0.162849
	0.0987585	0.237782	0.0516392	0.0770876
	0.046155	0.218914	0.0376395	0.209394
	0.0603202	0.516517	0.120344	0.277942
	0.0259175	0.107806	0.025024	0.156316
	0.0141173	0.0537411	0.00680746	0.0599854
	0.131303	0.468791	0.0296498	0.236416
	0.00937424	0.0598908	0.0466984	0.0420999
	0.0088896	0.15628	0.00699847	0.0185805
	0	0.00114051	0	0
	0	0	0	0

## Sheet: RPM
Observed Read Per Million	20_3_1.5M_cells_20140423	GBM4_1.5M_cells_20140702	GBM8_1.5M_cells_20140522	MGG75_1.5M_cells_20140718	Expected
	179542	181519	140561	158200	164956
	237308	172226	148094	194347	187994
	107285	111805	80966.9	93528.1	98396.3
	71465	137216	114599	94717	104499
	34533.6	57913.8	27703.9	53243.6	43348.7
	27524.1	26586.5	46633.5	40858.3	35400.6
	42086.6	39707.8	89093.9	49280.5	55042.2
	29801.8	48591	30611.2	33508.8	35628.2
	28022.1	22755.3	59915.7	32477.5	35792.6
	11453.9	12375.7	14969.4	19294.5	14523.4
	11783.7	3095.51	13419.2	5099.47	8349.46
	21673.3	13152.6	11675.3	5944.32	13111.4
	9395.21	3013.9	10882.8	4424.09	6928.99
	8006.74	10662.3	3965.14	19060.5	10423.7
	36601	17592.2	23648.6	23123.7	25241.4
	14114.9	10928	32802.1	25610.7	20863.9
	8257.79	7309.94	12949.1	10965	9870.47
	7950.66	13281.8	5655.1	11190.2	9519.44
	6097.04	1862.63	6530.67	2498.96	4247.32
	12898.7	8506.85	7440.76	9708.34	9638.65
	7206.02	6279.34	14518.6	8723.46	9181.85
	15227.2	16836.7	4062.46	19897.9	14006.1
	6737.58	5576.48	10251.1	6494.11	7264.82
	2832.52	2436.79	4447.56	3786.13	3375.75
	3855.99	3098.05	11514.9	4041.15	5627.51
	2811.21	3390.18	2515.51	4119.21	3209.03
	2856.62	5192.87	4228.85	9143.91	5355.56
	3111.54	2363.89	8501.89	3258.79	4309.03
	2596.68	5660.72	6812.86	3491.15	4640.35
	3723.65	3804.96	3118.06	4713.37	3840.01
	1592.55	3210.25	9567.96	4490.87	4715.41
	5763.63	5229.13	3518.63	5440.37	4987.94
	5287.37	5539.55	1487.19	3388.6	3925.68
	9466.97	8851.68	2617.33	6546.74	6870.68
	2012.63	1861.27	6597.45	3988.02	3614.84
	1519.65	1486.9	2967.83	3186.02	2290.1
	3350.95	2868.53	5251.54	3825.38	3824.1
	2553.03	2143.12	3156.82	2483.78	2584.19
	1507.41	1173.25	4822.11	1585.29	2272.01
	565.063	970.76	638.602	914.952	772.344
	2962.22	4736.28	806.919	1823.62	2582.26
	1673.55	2339.5	1615.43	2611.65	2060.03
	1313.96	1465.11	1162.42	1912.02	1463.38
	1518.15	913.235	574.234	869.992	968.902
	560.2	872.385	2318.27	951.68	1175.63
	111.865	140.501	105.484	161.662	129.878
	370.309	190.249	111.803	76.5258	187.222
	173.065	175.153	81.4922	207.868	159.395
	226.179	413.265	260.553	275.917	293.979
	97.1814	86.2557	54.1788	155.176	98.1981
	52.9348	42.9983	14.7387	59.5483	42.555
	492.34	375.08	64.194	234.693	291.577
	35.1501	47.9187	101.106	41.7931	56.4918
	33.3329	125.039	15.1522	18.4451	47.9924
	0	0.912523	0	0	0.228131
	0	0	0	0	0

## Sheet: Output
Chi2=	283572

## Sheet: Note
Manual:
Step1: In the "Input" sheet, leave the 1st column as it is and copy your data to the 2nd column and more. The 1st row should be your sample name or ID.
Step2: Click View->Macro. Run the macro named "Sheet1.Evenness".
Step3: Go to the "Output" sheet and check your analyzed data.
Step4: If you have new data for analysis, go to Step1 directly without changing the "Output" sheet.
Note:
Only tested on Windows Excel.
Please kindly cite this paper if this macro is helpful to you. Thanks a lot!
