# Supplementary material for: Coding and noncoding landscape of extracellular RNA released by human glioma stem cells
Source: Nat Commun. 2017 Oct 26;8:1145. doi: 10.1038/s41467-017-01196-x (PMC5658400; doi:10.1038/s41467-017-01196-x)
Supplement: Supplementary file 7 — Supplementary Data 4 [file 41467_2017_1196_MOESM7_ESM.zip › Supplementary Data 4. Coding-free tool to calculate inequality.xlsm]

## Sheet: Input
Sample names:	GBM8_1.5M_cells_20140522	GBM8_120mL_0.22_0.8um_20140522	GBM8_120mL_0.02_0.22um_20140522	GBM8_120mL_3kDa_20nm_20140522
Abundance:	7.9066	9.00847	27.9211	208.677
	3.08831	25.6349	11.1968	156.743
	9.79949	16.0715	6.17989	83.7893
	1.34692	11.3108	4.8351	70.2077
	0.587762	1.12539	0.120149	0.526885
	0.270045	0.404532	0.0553357	0.349871
	0.64198	0.61633	0.0358612	0.254763
	0.64198	0.61633	0.0358612	0.254763
	0.482344	0.466532	0.0253436	0.200296
	0.143286	0.144856	0.0114988	0.184064
	0.0392469	0.19086	0.0334508	0.15787
	12.0036	5.49715	1.83506	0.114835
	0.10876	0.096558	0.0111586	0.0977282
	0.0164021	0.0381726	0.0417605	0.0708599
	0.0164021	0.0381726	0.0417605	0.0708599
	0.0150868	0.0372713	0.0412106	0.0696038
	0.0145834	0.0406765	0.0411707	0.0682693
	0.0352699	0.0366847	0.0126525	0.0673394
	0.0340768	0.0383419	0.0119719	0.0668432
	0.0143473	0.0339093	0.0445561	0.0667863
	0.0337721	0.0365989	0.0117824	0.0648189
	0.033889	0.0345658	0.00889568	0.0579303
	0.06724	0.434854	0.0389314	0.0511289
	0.0352425	0.396971	0.0342153	0.0477296
	0.0535714	0.106109	0.0211536	0.0341539
	0.0148476	0.0133288	0.00616714	0.0295283
	0.0631116	0.176215	0.0263013	0.0274702
	0.00649826	0.0586749	0.0154166	0.0267854
	0.0126445	0.123226	0.0137531	0.0266607
	0.0270429	0.0191138	0.00521277	0.0262146
	0.0164936	0.0130995	0.00553517	0.0259084
	0.145083	0.0768213	0.0148608	0.025402
	0.0131034	0.0141165	0.00387108	0.0236478
	0.0977222	0.0634499	0.00894858	0.0169394
	0.0103341	0.0110212	0.00402983	0.0167828
	0.0105262	0.0105305	0.00512672	0.0142921
	0.0105262	0.0104332	0.00512672	0.0141464
	0.0469518	0.0489427	0.00834008	0.0135029
	0.0725417	0.0384107	0.00743038	0.012701
	0.0725417	0.0384107	0.00743038	0.012701
	0.0725417	0.0384107	0.00743038	0.012701
	0.0237566	0.0248597	0.00698309	0.0126098
	0.0606917	0.0461761	0.00769647	0.0125289
	0.0207946	0.0175332	0.00592037	0.0115782
	0.00787366	0.00813304	0.00408089	0.011425
	0.0729738	0.0417878	0.00682421	0.0113518
	0.00815293	0.00689281	0.00474286	0.0109138
	0.0838724	0.0569288	0.00651862	0.0108383
	0.0627632	0.0483295	0.00589173	0.0107217
	0.0627632	0.0483295	0.00589173	0.0107217
	0.0336149	0.0382975	0.00569351	0.0106925
	0.0295002	0.0101533	0.000480907	0.00544679
	0.0203573	0.00643183	0.000452746	0.00213394
	0.129496	0.137432	0.00812768	0.00109745
	0.00371436	0.00992671	0.000933328	0.000632008
	0.000299837	0.000970636	0.000237395	0.000423304
	0.0810987	0.0323687	0.00263275	0.000287845
	0.0146167	0.00413566	0.000217022	0
	0.0188323	0.0197142	0.00010654	0
	8.86779e-05	0.000179191	0	0
	0	0	0	0

## Sheet: Note
Manual:
Step1: In the "Input" sheet, leave the 1st column as it is and copy your data to the 2nd column and more. The 1st row should be your sample name or ID.
Step2: Click View->Macro. Run the macro named "Sheet1.Evenness".
Step3: Go to the "Output" sheet and check your analyzed data.
Step4: If you have new data for analysis, go to Step1 directly without changing the "Output" sheet.
Note:
Only tested on Windows Excel.
Please kindly cite this paper if this macro is helpful to you. Thanks a lot!

## Sheet: Output
Sample name	GBM8_1.5M_cells_20140522	GBM8_120mL_0.22_0.8um_20140522	GBM8_120mL_0.02_0.22um_20140522	GBM8_120mL_3kDa_20nm_20140522
Total # of species with expression	60	60	59	57
Total abundance of all species	38.858	73.7694	52.8652	522.743
Total # of species included	61	61	61	61
EvenF factor	9.83607	8.19672	6.55738	6.55738
# of species above EvenF cutoff	6	5	4	4
Abudance at EvenF cutoff	0.64198	5.49715	4.8351	70.2077
Total abundance above EvenF cutoff	34.7869	67.5229	50.133	519.417
t50 Factor	3.27869	3.27869	1.63934	1.63934
# of species account for 50% of total abudance	2	2	1	1
Abudance at t50 cutoff	9.79949	16.0715	27.9211	208.677
Total abundance above t50 cutoff	21.8031	41.7064	27.9211	208.677
t60 Factor	3.27869	3.27869	1.63934	3.27869
# of species account for 60% of total abudance	2	2	1	2
Abudance at t60 cutoff	9.79949	16.0715	27.9211	156.743
Total abundance above t60 cutoff	21.8031	41.7064	27.9211	365.42
t70 Factor	4.91803	4.91803	3.27869	3.27869
# of species account for 70% of total abudance	3	3	2	2
Abudance at t70 cutoff	7.9066	11.3108	11.1968	156.743
Total abundance above t70 cutoff	29.7097	53.0172	39.118	365.42
t80 Factor	4.91803	6.55738	4.91803	4.91803
# of species account for 80% of total abudance	3	4	3	3
Abudance at t80 cutoff	7.9066	9.00847	6.17989	83.7893
Total abundance above t80 cutoff	29.7097	62.0257	45.2979	449.209
t90 Factor	9.83607	8.19672	4.91803	4.91803
# of species account for 90% of total abudance	6	5	3	3
Abudance at t90 cutoff	0.64198	5.49715	6.17989	83.7893
Total abundance above t90 cutoff	34.7869	67.5229	45.2979	449.209
Gini coefficient	0.894523	0.908038	0.946125	0.947329
